# Supplementary material for: Aqueous Extract of Freshwater Clam Increases Alcohol Metabolism in Rats in a Preclinical Model
Source: Nutrients. 2025 Jun 3;17(11):1915. doi: 10.3390/nu17111915 (PMC12157754; doi:10.3390/nu17111915)
Supplement: Supplementary file 1 [file nutrients-17-01915-s001.zip]

Archive with 1 entries (1 files):
- nutrients-3596681-supplementary.pdf
